# Supplementary material for: Acetylation of PAX7 controls muscle stem cell self-renewal and differentiation potential in mice
Source: Nat Commun. 2021 May 31;12:3253. doi: 10.1038/s41467-021-23577-z (PMC8167170; doi:10.1038/s41467-021-23577-z)
Supplement: Supplementary file 3 — Source Data [file 41467_2021_23577_MOESM3_ESM.xlsx]

## Sheet: Figure 1
Figure 1f - Luciferase assays										Figure 1g - Chromatin Immunoprecipitation
RAW DATA										RAW DATA
											IgG			Pax7 WT			Pax7 KR
Replicates	Pax7WT Baseline	Myf5 probe only	Pax7 WT	Pax7 K105R	Pax7 K193R	Pax7 K105,193 R				Replicates	#1	#2	#3	#1	#2	#3	#1	#2	#3
#1	1	0.746036	38.1316	13.823	20.5435	20.8872				Myf5 -11kb	0.0281641	0.0227256	0.011652	0.0612138	0.0564487	0.0599119	0.0500669	0.041713	0.0404057
#2	1	3.39961	61.7521	55.1777	9.58867	12.344				Myf5 -57.5kb	0.0382075	0.0267628	0.0221194	0.0853775	0.0947252	0.0639422	0.0669858	0.0580827	0.0440094
#3	1	1.63049	40.0904	38.1658	33.2808	27.4657
#4	1	1.14665	31.9907	21.0236	22.3372	10.7414				2way ANOVA, multiple comparisons (GraphPad Prism 7.00)
#5	1	1.38321	31.0866	32.3514	14.612	18.8153
										Number of families	1
Normalized on Pax7 WT baseline										Number of comparisons per family	15
										Alpha	0.05
1way ANOVA, multiple comparisons (GraphPad Prism 7.00)
										Uncorrected Fisher's LSD	Predicted (LS) mean diff.	95.00% CI of diff.	Below threshold?	Summary	Individual P Value
Number of families	1
Number of comparisons per family	15									-111 kb:IgG vs. -111 kb:PAX7 WT	-0.04533	-0.05636 to -0.03431	Yes	****	<0.0001
Alpha	0.05									-111 kb:IgG vs. -111 kb:PAX7 KR	-0.02527	-0.03630 to -0.01425	Yes	**	0.0014
										-111 kb:IgG vs. -57.5 kb:IgG	-0.01421	-0.02321 to -0.005211	Yes	**	0.0083
Uncorrected Fisher's LSD	Mean Diff.	95.00% CI of diff.	Below threshold?	Summary	Individual P Value					-111 kb:IgG vs. -57.5 kb:PAX7 WT	-0.05954	-0.07378 to -0.04531	Yes	****	<0.0001
baseline vs. Myf5	-0.6612	-12.74 to 11.41	No	ns	0.9102	A-B				-111 kb:IgG vs. -57.5 kb:PAX7 KR	-0.03948	-0.05372 to -0.02525	Yes	***	0.0005
baseline vs. WT	-39.61	-51.69 to -27.53	Yes	****	<0.0001	A-C				-111 kb:PAX7 WT vs. -111 kb:PAX7 KR	0.02006	0.009035 to 0.03108	Yes	**	0.0043
baseline vs. K105R	-31.11	-43.18 to -19.03	Yes	****	<0.0001	A-D				-111 kb:PAX7 WT vs. -57.5 kb:IgG	0.03112	0.01689 to 0.04535	Yes	**	0.0017
baseline vs. K193R	-19.07	-31.15 to -6.997	Yes	**	0.0036	A-E				-111 kb:PAX7 WT vs. -57.5 kb:PAX7 WT	-0.01421	-0.02321 to -0.005211	Yes	**	0.0083
baseline vs. K105,193R	-17.05	-29.13 to -4.975	Yes	**	0.008	A-F				-111 kb:PAX7 WT vs. -57.5 kb:PAX7 KR	0.005847	-0.008385 to 0.02008	No	ns	0.3536
Myf5 vs. WT	-38.95	-51.02 to -26.87	Yes	****	<0.0001	B-C				-111 kb:PAX7 KR vs. -57.5 kb:IgG	0.01106	-0.003172 to 0.02529	No	ns	0.106
Myf5 vs. K105R	-30.45	-42.52 to -18.37	Yes	****	<0.0001	B-D				-111 kb:PAX7 KR vs. -57.5 kb:PAX7 WT	-0.03427	-0.04850 to -0.02004	Yes	**	0.0011
Myf5 vs. K193R	-18.41	-30.49 to -6.336	Yes	**	0.0047	B-E				-111 kb:PAX7 KR vs. -57.5 kb:PAX7 KR	-0.01421	-0.02321 to -0.005211	Yes	**	0.0083
Myf5 vs. K105,193R	-16.39	-28.47 to -4.314	Yes	*	0.0103	B-F				-57.5 kb:IgG vs. -57.5 kb:PAX7 WT	-0.04533	-0.05636 to -0.03431	Yes	****	<0.0001
WT vs. K105R	8.502	-3.574 to 20.58	No	ns	0.1575	C-D				-57.5 kb:IgG vs. -57.5 kb:PAX7 KR	-0.02527	-0.03630 to -0.01425	Yes	**	0.0014
WT vs. K193R	20.54	8.462 to 32.61	Yes	**	0.002	C-E				-57.5 kb:PAX7 WT vs. -57.5 kb:PAX7 KR	0.02006	0.009035 to 0.03108	Yes	**	0.0043
WT vs. K105,193R	22.56	10.48 to 34.64	Yes	***	0.0009	C-F
K105R vs. K193R	12.04	-0.03967 to 24.11	No	ns	0.0507	D-E
K105R vs. K105,193R	14.06	1.982 to 26.13	Yes	*	0.0247	D-F				Test details	Predicted (LS) mean 1	Predicted (LS) mean 2	Predicted (LS) mean diff.	SE of diff.	N1	N2	t	DF
K193R vs. K105,193R	2.022	-10.05 to 14.10	No	ns	0.7306	E-F
										-111 kb:IgG vs. -111 kb:PAX7 WT	0.01783	0.06316	-0.04533	0.004505	3	3	10.06	6
Test details	Mean 1	Mean 2	Mean Diff.	SE of diff.	n1	n2	t	DF		-111 kb:IgG vs. -111 kb:PAX7 KR	0.01783	0.0431	-0.02527	0.004505	3	3	5.609	6
baseline vs. Myf5	1	1.661	-0.6612	5.789	5	5	0.1142	20		-111 kb:IgG vs. -57.5 kb:IgG	0.01783	0.03204	-0.01421	0.003679	3	3	3.864	6
baseline vs. WT	1	40.61	-39.61	5.789	5	5	6.842	20		-111 kb:IgG vs. -57.5 kb:PAX7 WT	0.01783	0.07738	-0.05954	0.005816	3	3	10.24	6
baseline vs. K105R	1	32.11	-31.11	5.789	5	5	5.374	20		-111 kb:IgG vs. -57.5 kb:PAX7 KR	0.01783	0.05732	-0.03948	0.005816	3	3	6.788	6
baseline vs. K193R	1	20.07	-19.07	5.789	5	5	3.295	20		-111 kb:PAX7 WT vs. -111 kb:PAX7 KR	0.06316	0.0431	0.02006	0.004505	3	3	4.452	6
baseline vs. K105,193R	1	18.05	-17.05	5.789	5	5	2.945	20		-111 kb:PAX7 WT vs. -57.5 kb:IgG	0.06316	0.03204	0.03112	0.005816	3	3	5.35	6
Myf5 vs. WT	1.661	40.61	-38.95	5.789	5	5	6.728	20		-111 kb:PAX7 WT vs. -57.5 kb:PAX7 WT	0.06316	0.07738	-0.01421	0.003679	3	3	3.864	6
Myf5 vs. K105R	1.661	32.11	-30.45	5.789	5	5	5.26	20		-111 kb:PAX7 WT vs. -57.5 kb:PAX7 KR	0.06316	0.05732	0.005847	0.005816	3	3	1.005	6
Myf5 vs. K193R	1.661	20.07	-18.41	5.789	5	5	3.18	20		-111 kb:PAX7 KR vs. -57.5 kb:IgG	0.0431	0.03204	0.01106	0.005816	3	3	1.901	6
Myf5 vs. K105,193R	1.661	18.05	-16.39	5.789	5	5	2.831	20		-111 kb:PAX7 KR vs. -57.5 kb:PAX7 WT	0.0431	0.07738	-0.03427	0.005816	3	3	5.892	6
WT vs. K105R	40.61	32.11	8.502	5.789	5	5	1.469	20		-111 kb:PAX7 KR vs. -57.5 kb:PAX7 KR	0.0431	0.05732	-0.01421	0.003679	3	3	3.864	6
WT vs. K193R	40.61	20.07	20.54	5.789	5	5	3.548	20		-57.5 kb:IgG vs. -57.5 kb:PAX7 WT	0.03204	0.07738	-0.04533	0.004505	3	3	10.06	6
WT vs. K105,193R	40.61	18.05	22.56	5.789	5	5	3.897	20		-57.5 kb:IgG vs. -57.5 kb:PAX7 KR	0.03204	0.05732	-0.02527	0.004505	3	3	5.609	6
K105R vs. K193R	32.11	20.07	12.04	5.789	5	5	2.079	20		-57.5 kb:PAX7 WT vs. -57.5 kb:PAX7 KR	0.07738	0.05732	0.02006	0.004505	3	3	4.452	6
K105R vs. K105,193R	32.11	18.05	14.06	5.789	5	5	2.428	20
K193R vs. K105,193R	20.07	18.05	2.022	5.789	5	5	0.3492	20

## Sheet: Figure 2
Figure 2g - Densitometric analyses
RAW DATA
Replicates	#1	#2	#3
Pax7 WT	0.669524	0.295405	0.86697
Pax7 KR	0.107148	0.214791	0.558333
WT+ Myst1	0.928763	0.395555	1.5851
WT + Sirt2	0.0883017	0.0456769	0.306704
WT + Sirt1	0.915132	0.0592413	0.467428
Normalized to input Pax7 signal
NORMALIZATION
	Mean	SEM
Pax7 WT	1	0.274475
Pax7 KR	0.480524	0.222802
WT+ Myst1	1.5882	0.563356
WT + Sirt2	0.240561	0.132398
WT + Sirt1	0.787052	0.404763
1way ANOVA, multiple comparisons (GraphPad Prism 7.00)
Number of families	1
Number of comparisons per family	10
Alpha	0.05
Uncorrected Fisher's LSD	Mean Diff.	95.00% CI of diff.	Below threshold?	Summary	Individual P Value
PAX7 WT vs. PAX7 KR	0.5195	-0.4609 to 1.500	No	ns	0.1502	A-B
PAX7 WT vs. WT + MYST1	-0.5882	-1.894 to 0.7172	No	ns	0.1921	A-C
PAX7 WT vs. WT + SIRT2	0.7594	0.004254 to 1.515	Yes	*	0.0495	A-D
PAX7 WT vs. WT + SIRT1	0.2129	-1.152 to 1.577	No	ns	0.5711	A-E
PAX7 KR vs. WT + MYST1	-1.108	-2.903 to 0.6876	No	ns	0.1174	B-C
PAX7 KR vs. WT + SIRT2	0.24	-0.2402 to 0.7201	No	ns	0.1645	B-D
PAX7 KR vs. WT + SIRT1	-0.3065	-2.498 to 1.885	No	ns	0.6084	B-E
WT + MYST1 vs. WT + SIRT2	1.348	-0.5420 to 3.237	No	ns	0.0918	C-D
WT + MYST1 vs. WT + SIRT1	0.8011	-1.508 to 3.111	No	ns	0.2741	C-E
WT + SIRT2 vs. WT + SIRT1	-0.5465	-2.309 to 1.216	No	ns	0.3139	D-E
Test details	Mean 1	Mean 2	Mean Diff.	SE of diff.	n1	n2	t	DF
PAX7 WT vs. PAX7 KR	1	0.4805	0.5195	0.2279	3	3	2.28	2
PAX7 WT vs. WT + MYST1	1	1.588	-0.5882	0.3034	3	3	1.939	2
PAX7 WT vs. WT + SIRT2	1	0.2406	0.7594	0.1755	3	3	4.327	2
PAX7 WT vs. WT + SIRT1	1	0.7871	0.2129	0.3171	3	3	0.6715	2
PAX7 KR vs. WT + MYST1	0.4805	1.588	-1.108	0.4173	3	3	2.655	2
PAX7 KR vs. WT + SIRT2	0.4805	0.2406	0.24	0.1116	3	3	2.15	2
PAX7 KR vs. WT + SIRT1	0.4805	0.7871	-0.3065	0.5092	3	3	0.6019	2
WT + MYST1 vs. WT + SIRT2	1.588	0.2406	1.348	0.4392	3	3	3.068	2
WT + MYST1 vs. WT + SIRT1	1.588	0.7871	0.8011	0.5367	3	3	1.493	2
WT + SIRT2 vs. WT + SIRT1	0.2406	0.7871	-0.5465	0.4097	3	3	1.334	2

## Sheet: Figure 3
Figure 3a - AGK2 treatment														Figure 3b - MG149 treatment														Figure 3c - siRNA treatment
RAW DATA														RAW DATA														RAW DATA
	DMSO				10uM AGK2				20uM AGK2						DMSO				20uM MG149				40uM MG149						siCtrl					siMyst1					siSirt2					siMyst1 siSirt2
Replicates	#1	#2	#3	#4	#1	#2	#3	#4	#1	#2	#3	#4		Replicates	#1	#2	#3	#4	#1	#2	#3	#4	#1	#2	#3	#4		Replicates	#1	#2	#3	#4	#5	#1	#2	#3	#4	#5	#1	#2	#3	#4	#5	#1	#2	#3	#4	#5
Pax7	0.0193084	0.0266156	0.030572	0.028171	0.0113401	0.0220641	0.0379307	0.0337701	0.0213202	0.0118043	0.0304634	0.029286		Pax7	0.032331	0.0321866	0.0340068	0.031227	0.0279127	0.0204368	0.0243264	0.0465917	0.0376632	0.0291957	0.0309645	0.0276673		Myst1	0.934412	1.00598	1.02228	0.993554	1.04378	0.173732	0.126776	0.111262	0.114771	0.113467	1.14297	1.12043	1.16122	1.05448	1.13651	0.283136	0.271503	0.245099	0.23159	0.237549
Myf5	0.00146951	0.00149111	0.00024823	0.00245889	0.00284135	0.00433094	0.00153294	0.00727343	0.00469273	0.00356596	0.00265951	0.00772687		Myf5	0.00596628	0.00508921	0.00612772	0.00500215	0.00467427	0.00314787	0.00457861	0.004496	0.00379193	0.00369555	0.00385663	0.00387267		Sirt2	0.901968	1.13436	0.995208	0.908724	1.05974	0.808392	0.785663	0.691674	0.714603	0.725039	0.0578936	0.0634503	0.0321514	0.0308048	0.0339157	0.109699	0.117859	0.089182	0.0861092	0.0916046
																												Pax7	1.31297	1.05679	0.783794	0.872629	0.97382	1.33305	1.04948	0.561152	0.489743	0.481234	1.6306	1.49864	1.02393	1.04865	1.16646	1.95604	1.26629	0.700047	0.761351	0.805408
Normalized on Rps18 expression														Normalized on Rps18 expression														Myf5	1.26805	1.31752	0.845396	0.681399	0.887635	0.364944	0.515274	0.350956	0.2816	0.328865	1.67676	1.74	1.24203	1.1551	1.2092	0.504487	2.03549	0.838915	1.06657	1.09526
NORMALIZATION														NORMALIZATION														Normalized on Rps18 expression
	DMSO		10uM AGK2		20uM AGK2										DMSO		20uM MG149		40uM MG149
	Mean	SEM	Mean	SEM	Mean	SEM									Mean	SEM	Mean	SEM	Mean	SEM								NORMALIZATION
Pax7	1	0.0927366	1.00418	0.229515	0.887327	0.164815								Pax7	1	0.017804	0.919201	0.178686	0.967162	0.0678958									siCtrl		siMyst1		siSirt2		siMyst1 siSirt2
Myf5	1	0.319527	2.81923	0.870429	3.28968	0.778609								Myf5	1	0.0525518	0.761617	0.065019	0.685893	0.00724811									Mean	SEM	Mean	SEM	Mean	SEM	Mean	SEM
																												Myst1	1	0.0184286	0.128002	0.0117458	1.12312	0.0183626	0.253776	0.0100177
2way ANOVA, multiple comparisons (GraphPad Prism 7.00)														2way ANOVA, multiple comparisons (GraphPad Prism 7.00)														Sirt2	1	0.0444896	0.745074	0.0221789	0.0436431	0.00702462	0.0988908	0.00627429
Number of families	2													Number of families	2													Pax7	1	0.0907817	0.782932	0.173183	1.27365	0.122985	1.09783	0.23684
Number of comparisons per family	3													Number of comparisons per family	3													Myf5	1	0.12464	0.368328	0.0393609	1.40462	0.125185	1.10814	0.254829
Alpha	0.05													Alpha	0.05
																												2way ANOVA, multiple comparisons (GraphPad Prism 7.00)
Uncorrected Fisher's LSD	Mean Diff.	95.00% CI of diff.	Below threshold?	Summary	Individual P Value									Uncorrected Fisher's LSD	Mean Diff.	95.00% CI of diff.	Below threshold?	Summary	Individual P Value									Number of families	4
																												Number of comparisons per family	6
Pax7														Pax7														Alpha	0.05
DMSO / DMSO vs. 10µM AGK2 / DMSO	-0.004185	-1.516 to 1.508	No	ns	0.9954									DMSO / DMSO vs. 20µM MG149 / DMSO	0.0808	-0.1733 to 0.3349	No	ns	0.5126
DMSO / DMSO vs. 20µM AGK2 / DMSO	0.1127	-1.400 to 1.625	No	ns	0.8774									DMSO / DMSO vs. 40µM MG149 / DMSO	0.03284	-0.2213 to 0.2870	No	ns	0.7891									Uncorrected Fisher's LSD	Mean Diff.	95.00% CI of diff.	Significant?	Summary	Individual P Value
10µM AGK2 / DMSO vs. 20µM AGK2 / DMSO	0.1169	-1.395 to 1.629	No	ns	0.8728									20µM MG149 / DMSO vs. 40µM MG149 / DMSO	-0.04796	-0.3021 to 0.2062	No	ns	0.6964
																												Myst1
Myf5														Myf5														siCtr vs. siMyst1	0.872	0.8200 to 0.9240	Yes	****	<0.0001
DMSO / DMSO vs. 10µM AGK2 / DMSO	-1.819	-3.332 to -0.3069	Yes	*	0.0211									DMSO / DMSO vs. 20µM MG149 / DMSO	0.2384	-0.01575 to 0.4925	No	ns	0.0643									siCtr vs. siSirt2	-0.1231	-0.1831 to -0.06313	Yes	**	0.0015
DMSO / DMSO vs. 20µM AGK2 / DMSO	-2.29	-3.802 to -0.7774	Yes	**	0.0052									DMSO / DMSO vs. 40µM MG149 / DMSO	0.3141	0.05997 to 0.5682	Yes	*	0.0182									siCtr vs. siMyst1/siSirt2	0.7462	0.6952 to 0.7972	Yes	****	<0.0001
10µM AGK2 / DMSO vs. 20µM AGK2 / DMSO	-0.4705	-1.983 to 1.042	No	ns	0.5217									20µM MG149 / DMSO vs. 40µM MG149 / DMSO	0.07572	-0.1784 to 0.3299	No	ns	0.5392									siMyst1 vs. siSirt2	-0.9951	-1.047 to -0.9433	Yes	****	<0.0001
																												siMyst1 vs. siMyst1/siSirt2	-0.1258	-0.1615 to -0.09002	Yes	****	<0.0001
																												siSirt2 vs. siMyst1/siSirt2	0.8693	0.8185 to 0.9202	Yes	****	<0.0001
Test details	Mean 1	Mean 2	Mean Diff.	SE of diff.	N1	N2	t	DF						Test details	Mean 1	Mean 2	Mean Diff.	SE of diff.	N1	N2	t	DF
																												Sirt2
Pax7														Pax7														siCtr vs. siMyst1	0.2549	0.1326 to 0.3772	Yes	**	0.0023
DMSO / DMSO vs. 10µM AGK2 / DMSO	1	1.004	-0.004185	0.7198	4	4	0.005814	18						DMSO / DMSO vs. 20µM MG149 / DMSO	1	0.9192	0.0808	0.121	4	4	0.668	18						siCtr vs. siSirt2	0.9564	0.8336 to 1.079	Yes	****	<0.0001
DMSO / DMSO vs. 20µM AGK2 / DMSO	1	0.8873	0.1127	0.7198	4	4	0.1565	18						DMSO / DMSO vs. 40µM MG149 / DMSO	1	0.9672	0.03284	0.121	4	4	0.2715	18						siCtr vs. siMyst1/siSirt2	0.9011	0.7782 to 1.024	Yes	****	<0.0001
10µM AGK2 / DMSO vs. 20µM AGK2 / DMSO	1.004	0.8873	0.1169	0.7198	4	4	0.1623	18						20µM MG149 / DMSO vs. 40µM MG149 / DMSO	0.9192	0.9672	-0.04796	0.121	4	4	0.3965	18						siMyst1 vs. siSirt2	0.7014	0.6408 to 0.7620	Yes	****	<0.0001
																												siMyst1 vs. siMyst1/siSirt2	0.6462	0.5855 to 0.7069	Yes	****	<0.0001
Myf5														Myf5														siSirt2 vs. siMyst1/siSirt2	-0.05525	-0.07702 to -0.03348	Yes	***	0.0004
DMSO / DMSO vs. 10µM AGK2 / DMSO	1	2.819	-1.819	0.7198	4	4	2.527	18						DMSO / DMSO vs. 20µM MG149 / DMSO	1	0.7616	0.2384	0.121	4	4	1.971	18
DMSO / DMSO vs. 20µM AGK2 / DMSO	1	3.29	-2.29	0.7198	4	4	3.181	18						DMSO / DMSO vs. 40µM MG149 / DMSO	1	0.6859	0.3141	0.121	4	4	2.597	18						Pax7
10µM AGK2 / DMSO vs. 20µM AGK2 / DMSO	2.819	3.29	-0.4705	0.7198	4	4	0.6536	18						20µM MG149 / DMSO vs. 40µM MG149 / DMSO	0.7616	0.6859	0.07572	0.121	4	4	0.626	18						siCtr vs. siMyst1	0.2171	-0.2605 to 0.6947	No	ns	0.3091
																												siCtr vs. siSirt2	-0.2737	-0.6316 to 0.08424	No	ns	0.1144
																												siCtr vs. siMyst1/siSirt2	-0.09783	-0.7441 to 0.5485	No	ns	0.7151
																												siMyst1 vs. siSirt2	-0.4907	-0.9900 to 0.008508	No	ns	0.0531
																												siMyst1 vs. siMyst1/siSirt2	-0.3149	-1.002 to 0.3727	No	ns	0.3172
																												siSirt2 vs. siMyst1/siSirt2	0.1758	-0.4769 to 0.8285	No	ns	0.5344
																												Myf5
																												siCtr vs. siMyst1	0.6317	0.2912 to 0.9721	Yes	**	0.0053
																												siCtr vs. siSirt2	-0.4046	-0.8120 to 0.002744	No	ns	0.0512
																												siCtr vs. siMyst1/siSirt2	-0.1081	-0.8078 to 0.5915	No	ns	0.7166
																												siMyst1 vs. siSirt2	-1.036	-1.378 to -0.6943	Yes	***	0.0006
																												siMyst1 vs. siMyst1/siSirt2	-0.7398	-1.443 to -0.03658	Yes	*	0.0431
																												siSirt2 vs. siMyst1/siSirt2	0.2965	-0.4034 to 0.9963	No	ns	0.3378
																												Test details	Mean 1	Mean 2	Mean Diff.	SE of diff.	N1	N2	t	DF
																												Myst1
																												siCtr vs. siMyst1	1	0.128	0.872	0.02185	5	5	39.9	6.79
																												siCtr vs. siSirt2	1	1.123	-0.1231	0.02602	5	5	4.733	8
																												siCtr vs. siMyst1/siSirt2	1	0.2538	0.7462	0.02098	5	5	35.58	6.174
																												siMyst1 vs. siSirt2	0.128	1.123	-0.9951	0.0218	5	5	45.65	6.804
																												siMyst1 vs. siMyst1/siSirt2	0.128	0.2538	-0.1258	0.01544	5	5	8.147	7.806
																												siSirt2 vs. siMyst1/siSirt2	1.123	0.2538	0.8693	0.02092	5	5	41.56	6.187
																												Sirt2
																												siCtr vs. siMyst1	1	0.7451	0.2549	0.04971	5	5	5.128	5.873
																												siCtr vs. siSirt2	1	0.04364	0.9564	0.04504	5	5	21.23	4.199
																												siCtr vs. siMyst1/siSirt2	1	0.09889	0.9011	0.04493	5	5	20.06	4.159
																												siMyst1 vs. siSirt2	0.7451	0.04364	0.7014	0.02326	5	5	30.15	4.795
																												siMyst1 vs. siMyst1/siSirt2	0.7451	0.09889	0.6462	0.02305	5	5	28.03	4.636
																												siSirt2 vs. siMyst1/siSirt2	0.04364	0.09889	-0.05525	0.009419	5	5	5.866	7.9
																												Pax7
																												siCtr vs. siMyst1	1	0.7829	0.2171	0.1955	5	5	1.11	6.044
																												siCtr vs. siSirt2	1	1.274	-0.2737	0.1529	5	5	1.79	7.361
																												siCtr vs. siMyst1/siSirt2	1	1.098	-0.09783	0.2536	5	5	0.3857	5.151
																												siMyst1 vs. siSirt2	0.7829	1.274	-0.4907	0.2124	5	5	2.31	7.216
																												siMyst1 vs. siMyst1/siSirt2	0.7829	1.098	-0.3149	0.2934	5	5	1.073	7.326
																												siSirt2 vs. siMyst1/siSirt2	1.274	1.098	0.1758	0.2669	5	5	0.6589	6.011
																												Myf5
																												siCtr vs. siMyst1	1	0.3683	0.6317	0.1307	5	5	4.833	4.79
																												siCtr vs. siSirt2	1	1.405	-0.4046	0.1767	5	5	2.29	8
																												siCtr vs. siMyst1/siSirt2	1	1.108	-0.1081	0.2837	5	5	0.3812	5.81
																												siMyst1 vs. siSirt2	0.3683	1.405	-1.036	0.1312	5	5	7.897	4.783
																												siMyst1 vs. siMyst1/siSirt2	0.3683	1.108	-0.7398	0.2579	5	5	2.869	4.191
																												siSirt2 vs. siMyst1/siSirt2	1.405	1.108	0.2965	0.2839	5	5	1.044	5.824

## Sheet: Figure 4
Figure 4b - PLA siSirt2				Figure 4c - PLA siMyst1				Figure 4e - PLA drugs
RAW DATA				RAW DATA				RAW DATA
Replicates	siCtrl	siSirt2		Replicates	siCtrl	siMyst1		Replicates	DMSO	AGK2	MG149
#1	26.9722	52.25		#1	25.5238	9.86667		#1	41.973	64.6176	23.5769
#2	40.8125	61.8571		#2	36.0625	19.6429		#2	41.175	66.3571	19.0714
#3	56.5294	85.4872		#3	40.8125	19.5556		#3	51.8333	45.8214	50.3333
Paired t test (GraphPad Prism 7.00)				Paired t test (GraphPad Prism 7.00)				1way ANOVA, multiple comparisons (GraphPad Prism 7.00)
Column B	siSirt2			Column B	siMyst1			Number of families	1
vs.	vs.			vs.	vs.			Number of comparisons per family	3
Column A	siCtrl			Column A	siCtrl			Alpha	0.05
Paired t test				Paired t test				Uncorrected Fisher's LSD	Mean Diff.	95.00% CI of diff.	Below threshold?	Summary	Individual P Value
P value	0.0082			P value	0.0096			DMSO vs. AGK2	-13.94	-56.97 to 29.10	No	ns	0.2981	A-B
P value summary	**			P value summary	**			DMSO vs. MG149	14	-13.28 to 41.28	No	ns	0.1579	A-C
Significantly different (P < 0.05)?	Yes			Significantly different (P < 0.05)?	Yes			AGK2 vs. MG149	27.94	-42.30 to 98.18	No	ns	0.2291	B-C
One- or two-tailed P value?	Two-tailed			One- or two-tailed P value?	Two-tailed
t, df	t=10.98, df=2			t, df	t=10.14, df=2			Test details	Mean 1	Mean 2	Mean Diff.	SE of diff.	n1	n2	t	DF
Number of pairs	3			Number of pairs	3			DMSO vs. AGK2	44.99	58.93	-13.94	10	3	3	1.394	2
								DMSO vs. MG149	44.99	30.99	14	6.341	3	3	2.208	2
How big is the difference?				How big is the difference?				AGK2 vs. MG149	58.93	30.99	27.94	16.32	3	3	1.711	2
Mean of differences (B - A)	25.09			Mean of differences (B - A)	-17.78
SD of differences	3.96			SD of differences	3.037
SEM of differences	2.286			SEM of differences	1.753
95% confidence interval	15.26 to 34.93			95% confidence interval	-25.32 to -10.23
R squared (partial eta squared)	0.9837			R squared (partial eta squared)	0.9809
How effective was the pairing?				How effective was the pairing?
Correlation coefficient (r)	0.9796			Correlation coefficient (r)	0.9504
P value (one tailed)	0.0644			P value (one tailed)	0.1006
P value summary	ns			P value summary	ns
Was the pairing significantly effective?	No			Was the pairing significantly effective?	No

## Sheet: Figure 5
Figure 5b - Asymmetric divisions (%)										Figure 5c - SC number/fiber 42h										Figure 5e - SC number/fiber 72h
RAW DATA										RAW DATA										RAW DATA
Replicates	siCtrl	siSirt2	siMyst1							Replicates	siCtrl	siSirt2	siMyst1							Replicates	siCtrl	siMyst1
#1	22.22	33.33	5.8824							#1	15.641	12.4074	8.1277							#1	58.1	12.76
#2	20	66.67	0							#2	17.5938	16.439	7.6279							#2	44.575	10.6889
#3	33.33	75	28.5714							#3	10.6522	12.2121	11.025							#3	51.5692	12.4857
#4	25	23.33	0							#4	9.9545	11.2791	14.9
#5	33.33	42.86	0							#5	12.2	12.8	7.381							Paired t test (GraphPad Prism 7.00)
#6	0	60	0							#6	18.1667	16.825	8.15
#7	0	100	0							#7	8.35	9.275	8.025							Column B	siMyst1
#8	14.29	33.33	0							#8	7.8222	8.1	5.4146							vs.	vs.
																				Column A	siCtr
1way ANOVA, multiple comparisons (GraphPad Prism 7.00)										1way ANOVA, multiple comparisons (GraphPad Prism 7.00)
																				Paired t test
Number of families	1									Number of families	1									P value	0.007
Number of comparisons per family	3									Number of comparisons per family	3									P value summary	**
Alpha	0.05									Alpha	0.05									Significantly different (P < 0.05)?	Yes
																				One- or two-tailed P value?	Two-tailed
Uncorrected Fisher's LSD	Mean Diff.	95.00% CI of diff.	Below threshold?	Summary	Individual P Value					Uncorrected Fisher's LSD	Mean Diff.	95.00% CI of diff.	Below threshold?	Summary	Individual P Value					t, df	t=11.91, df=2
siCtr vs. siSirt2	-35.79	-63.78 to -7.807	Yes	*	0.0193	A-B				siCtr vs. siSirt2	0.1304	-2.918 to 3.178	No	ns	0.9282	A-B				Number of pairs	3
siCtr vs. siMyst1	14.21	4.156 to 24.27	Yes	*	0.0124	A-C				siCtr vs. siMyst1	3.716	0.6682 to 6.764	Yes	*	0.0204	A-C
siSirt2 vs. siMyst1	50.01	28.95 to 71.06	Yes	***	0.0008	B-C				siSirt2 vs. siMyst1	3.586	0.5378 to 6.634	Yes	*	0.0243	B-C				How big is the difference?
																				Mean of differences (B - A)	-39.44
Test details	Mean 1	Mean 2	Mean Diff.	SE of diff.	n1	n2	t	DF		Test details	Mean 1	Mean 2	Mean Diff.	SE of diff.	n1	n2	t	DF		SD of differences	5.735
siCtr vs. siSirt2	18.52	54.32	-35.79	11.84	8	8	3.024	7		siCtr vs. siSirt2	12.55	12.42	0.1304	1.421	8	8	0.09172	14		SEM of differences	3.311
siCtr vs. siMyst1	18.52	4.307	14.21	4.254	8	8	3.342	7		siCtr vs. siMyst1	12.55	8.831	3.716	1.421	8	8	2.615	14		95% confidence interval	-53.68 to -25.19
siSirt2 vs. siMyst1	54.32	4.307	50.01	8.904	8	8	5.617	7		siSirt2 vs. siMyst1	12.42	8.831	3.586	1.421	8	8	2.523	14		R squared (partial eta squared)	0.9861
siSirt2 vs. siMyst1	54.32	4.307	50.01	8.897	8	8	5.621	14		siCtr vs. siMyst1	12.55	8.831	3.716	1.421	8	8	2.615	14		How effective was the pairing?
										siSirt2 vs. siMyst1	12.42	8.831	3.586	1.421	8	8	2.523	14		Correlation coefficient (r)	0.9281
																				P value (one tailed)	0.1215
																				P value summary	ns
																				Was the pairing significantly effective?	No

## Sheet: Figure 6
Figure 6b - SC number uninjured				Figure 6b - SC number 21 dpi (young)				Figure 6b - SC number 21 dpi (aged)				Figure 6b - SC number 3X CTX				Figure 6d - Muscle weight										Figure 6e - Fiber feret distribution, number of myofibers, 3C TCX															Figure 6f - Fiber typing
RAW DATA				RAW DATA				RAW DATA				RAW DATA				RAW DATA										RAW DATA															RAW DATA
																	Pax7WT		Pax7KR								Pax7WT							Pax7KR								Type IIa					Type IIb
Replicates	Pax7WT	Pax7KR		Replicates	Pax7WT	Pax7KR		Replicates	Pax7WT	Pax7KR		Replicates	Pax7WT	Pax7KR		Replicates	Contralateral	CTX-injured	Contralateral	CTX-injured						Replicates	#1	#2	#3	#4	#5	#6	#7	#1	#2	#3	#4	#5	#6		Replicates	#1	#2	#3	#4	#5	#1	#2	#3
#1	25.578	22.1455		#1	58.907	47.834		#1	49.1629	45.936		#1	39.292	34.879		#1	0.00205398	0.00267438	0.00223742	0.00299647						0-6	0	0	0	0	0	0	0	0	0	0	0	0	0		Pax7WT	751	598	1167	1374	1974	1748	2084	2357
#2	34.9898	28.0931		#2	58.132	38.681		#2	51.6727	41.412		#2	42.14	33.661		#2	0.00199208	0.0023219	0.00201133	0.00325779						6-12	87	76	133	83	79	46	11	346	200	82	62	55	166		Pax7KR	3528	3291	1890	977	1978	2236	2235	1572
#3	23.9171	20.3738		#3	57.578	34.104		#3	52.4404	30.1178		#3	30.561	39.482		#3	0.00187377	0.00248192	0.00206714	0.00269435						12-18	196	173	533	271	289	131	136	1032	806	301	171	160	501
#4		23.5375		#4	37.204	46.505		#4	64.4433	47.2647		#4	43.969	29.675		#4	0.00197261	0.00205774	0.00209824	0.00281831						18-24	221	206	677	339	419	272	379	1156	1067	472	265	248	800		2way ANOVA, multiple comparisons (GraphPad Prism 7.00)
				#5	38.09	49.732		#5	63.2957	45.936		#5	36.635	24.249		#5	0.00181785	0.00241181	0.00195132	0.00344577						24-30	264	290	727	467	526	317	527	1027	963	618	411	353	911
Unpaired t test (GraphPad Prism 7.00)												#6	52.769	12.992		#6	0.00189227	0.00285246	0.00198442	0.00291476						30-36	378	303	632	515	517	356	575	994	826	603	560	497	793		Number of families	1
				Unpaired t test (GraphPad Prism 7.00)				Unpaired t test (GraphPad Prism 7.00)				#7		16.704		#7			0.00199132	0.00312364						36-42	503	417	640	594	503	333	558	851	632	491	623	574	577		Number of comparisons per family	6
Column B	Pax7KR															#8			0.00194282	0.00263483						42-48	540	382	566	580	487	313	445	660	468	385	485	566	378		Alpha	0.05
vs.	vs.			Column B	Pax7KR			Column B	Pax7KR			Unpaired t test (GraphPad Prism 7.00)				#9			0.00184976	0.0026252						48-54	439	344	449	475	371	219	349	370	376	300	348	420	256
Column A	Pax7WT			vs.	vs.			vs.	vs.							#10			0.00163733	0.00248465						54-60	389	307	342	336	285	180	253	217	223	194	325	288	127		Uncorrected Fisher's LSD	Mean Diff.	95.00% CI of diff.	Below threshold?	Summary	Individual P Value
				Column A	Pax7WT			Column A	Pax7WT			Column B	Pax7KR													60-66	333	245	216	224	168	99	124	150	176	128	209	196	98
Unpaired t test												vs.	vs.			Normalized to total body weight										66-72	201	163	110	137	105	86	75	81	132	73	161	149	56		Pax7WT:IIA vs. Pax7WT:IIB	-503	-1436 to 430.4	No	ns	0.2701
P value	0.2417			Unpaired t test				Unpaired t test				Column A	Pax7WT													72-78	132	117	60	43	85	63	44	34	107	54	90	78	28		Pax7WT:IIA vs. Pax7KR:IIA	-1160	-2093 to -226.6	Yes	*	0.018
P value summary	ns			P value	0.2919			P value	0.0139							1way ANOVA, multiple comparisons (GraphPad Prism 7.00)										78-84	61	75	26	31	39	37	28	16	59	29	67	62	11		Pax7WT:IIA vs. Pax7KR:IIB	-619	-1552 to 314.4	No	ns	0.1789
Significantly different (P < 0.05)?	No			P value summary	ns			P value summary	*			Unpaired t test														84-90	17	38	14	22	22	30	13	3	27	7	29	34	8		Pax7WT:IIB vs. Pax7KR:IIA	-657	-1590 to 276.4	No	ns	0.1551
One- or two-tailed P value?	Two-tailed			Significantly different (P < 0.05)?	No			Significantly different (P < 0.05)?	Yes			P value	0.0188			Number of families	1									90-96	3	28	4	5	5	22	5	3	13	3	21	18	3		Pax7WT:IIB vs. Pax7KR:IIB	-116	-1049 to 817.4	No	ns	0.7956
t, df	t=1.327, df=5			One- or two-tailed P value?	Two-tailed			One- or two-tailed P value?	Two-tailed			P value summary	*			Number of comparisons per family	6									96-102	2	10	0	3	4	3	1	0	6	0	9	6	0		Pax7KR:IIA vs. Pax7KR:IIB	541	-392.4 to 1474	No	ns	0.2369
				t, df	t=1.128, df=8			t, df	t=3.136, df=8			Significantly different (P < 0.05)?	Yes			Alpha	0.05									102-108	1	2	0	0	0	0	1	1	5	0	4	3	0
How big is the difference?												One- or two-tailed P value?	Two-tailed													108-114	0	0	0	0	0	1	0	0	1	0	1	0	0
Mean of column A	28.16			How big is the difference?				How big is the difference?				t, df	t=2.751, df=11			Uncorrected Fisher's LSD	Mean Diff.	95.00% CI of diff.	Below threshold?	Summary	Individual P Value					114-120	0	0	0	0	0	0	1	0	0	0	0	0	0		Test details	Mean 1	Mean 2	Mean Diff.	SE of diff.	N1	N2	t	DF
Mean of column B	23.54			Mean of column A	49.98			Mean of column A	56.2							ctr WT vs. CTX WT	-0.0005329	-0.0008066 to -0.0002592	Yes	***	0.0004	A-B
Difference between means (B - A) ± SEM	-4.624 ± 3.484			Mean of column B	43.37			Mean of column B	42.13			How big is the difference?				ctr WT vs. ctr KR	-4.335e-05	-0.0002882 to 0.0002015	No	ns	0.7195	A-C				Multiple unpaired t tests (GraphPad Prism 7.00)															Pax7WT:IIA vs. Pax7WT:IIB	1173	1676	-503	440.3	5	5	1.142	16
95% confidence interval	-13.58 to 4.331			Difference between means (B - A) ± SEM	-6.611 ± 5.859			Difference between means (B - A) ± SEM	-14.07 ± 4.487			Mean of column A	40.89			ctr WT vs. CTX KR	-0.0009658	-0.001211 to -0.0007210	Yes	****	<0.0001	A-D					Below threshold?	P value	Mean of Pax7WT	Mean of Pax7KR	Difference	SE of difference	t ratio	df							Pax7WT:IIA vs. Pax7KR:IIA	1173	2333	-1160	440.3	5	5	2.635	16
R squared (eta squared)	0.2606			95% confidence interval	-20.12 to 6.900			95% confidence interval	-24.42 to -3.724			Mean of column B	27.38			CTX WT vs. ctr KR	0.0004896	0.0002448 to 0.0007344	Yes	***	0.0003	B-C				0-6			0	0	0	0									Pax7WT:IIA vs. Pax7KR:IIB	1173	1792	-619	440.3	5	5	1.406	16
				R squared (eta squared)	0.1373			R squared (eta squared)	0.5514			Difference between means (B - A) ± SEM	-13.52 ± 4.913			CTX WT vs. CTX KR	-0.0004329	-0.0006777 to -0.0001881	Yes	**	0.0011	B-D				6-12	No	0.10788	73.57	151.8	-78.26	44.71	1.75	11							Pax7WT:IIB vs. Pax7KR:IIA	1676	2333	-657	440.3	5	5	1.492	16
F test to compare variances												95% confidence interval	-24.33 to -2.704			ctr KR vs. CTX KR	-0.0009225	-0.001134 to -0.0007105	Yes	****	<0.0001	C-D				12-18	No	0.11733	247	495.2	-248.2	146	1.699	11							Pax7WT:IIB vs. Pax7KR:IIB	1676	1792	-116	440.3	5	5	0.2635	16
F, DFn, Dfd	3.271, 2, 3			F test to compare variances				F test to compare variances				R squared (eta squared)	0.4077													18-24	No	0.0850391	359	668	-309	163.3	1.892	11							Pax7KR:IIA vs. Pax7KR:IIB	2333	1792	541	440.3	5	5	1.229	16
P value	0.3525			F, DFn, Dfd	2.855, 4, 4			F, DFn, Dfd	1.012, 4, 4							Test details	Mean 1	Mean 2	Mean Diff.	SE of diff.	n1	n2	t	DF		24-30	No	0.0626014	445.4	713.8	-268.4	129.6	2.072	11
P value summary	ns			P value	0.3339			P value	0.9914			F test to compare variances				ctr WT vs. CTX WT	0.001934	0.002467	-0.0005329	0.0001336	6	6	3.989	28		30-36	Yes	0.0174145	468	712.2	-244.2	87.34	2.795	11
Significantly different (P < 0.05)?	No			P value summary	ns			P value summary	ns			F, DFn, Dfd	1.724, 6, 5			ctr WT vs. ctr KR	0.001934	0.001977	-4.335e-05	0.0001195	6	10	0.3627	28		36-42	No	0.0875295	506.9	624.7	-117.8	62.82	1.875	11
				Significantly different (P < 0.05)?	No			Significantly different (P < 0.05)?	No			P value	0.5666			ctr WT vs. CTX KR	0.001934	0.0029	-0.0009658	0.0001195	6	10	8.081	28		42-48	No	0.773042	473.3	490.3	-17.05	57.67	0.2956	11
Data analyzed												P value summary	ns			CTX WT vs. ctr KR	0.002467	0.001977	0.0004896	0.0001195	6	10	4.097	28		48-54	No	0.448538	378	345	33	41.99	0.7859	11
Sample size, column A	3			Data analyzed				Data analyzed				Significantly different (P < 0.05)?	No			CTX WT vs. CTX KR	0.002467	0.0029	-0.0004329	0.0001195	6	10	3.622	28		54-60	No	0.0960612	298.9	229	69.86	38.38	1.82	11
Sample size, column B	4			Sample size, column A	5			Sample size, column A	5							ctr KR vs. CTX KR	0.001977	0.0029	-0.0009225	0.0001035	10	10	8.913	28		60-66	No	0.272273	201.3	159.5	41.79	36.15	1.156	11
				Sample size, column B	5			Sample size, column B	5			Data analyzed														66-72	No	0.515404	125.3	108.7	16.62	24.73	0.6721	11
												Sample size, column A	6													72-78	No	0.516013	77.71	65.17	12.55	18.7	0.6711	11
												Sample size, column B	7													78-84	No	0.886448	42.43	40.67	1.762	12.06	0.1461	11
																										84-90	No	0.507866	22.29	18	4.286	6.262	0.6844	11
																										90-96	No	0.982212	10.29	10.17	0.119	5.22	0.02281	11
																										96-102	No	0.91683	3.286	3.5	-0.2143	2.005	0.1069	11
																										102-108	No	0.0919995	0.5714	2.167	-1.595	0.8643	1.846	11
																										108-114	No	0.459101	0.1429	0.3333	-0.1905	0.2483	0.7672	11
																										114-120	No	0.377374	0.1429	0	0.1429	0.1553	0.9199	11
[truncated: 2 more columns]

## Sheet: Figure 7
Figure 7b - Number YFP- cells/fiber (0h)				Figure 7c - Total SC number/fiber (0h)				Figure 7e - Number symmetric divisions (42h)				Figure 7f - Number asymmetric divisions (42h)				Figure 7g - Proportion asymmetric divisions (%) (42h)				Figure 7h - Total SC number/fiber (42h)
RAW DATA				RAW DATA				RAW DATA				RAW DATA				RAW DATA				RAW DATA
Replicates	Pax7 WT	Pax7 KR		Replicates	Pax7 WT	Pax7 KR		Replicates	Pax7 WT	Pax7 KR		Replicates	Pax7 WT	Pax7 KR		Replicates	Pax7 WT	Pax7 KR		Replicates	Pax7 WT	Pax7 KR
#1	0.6	1.25		#1	9.9	8.7		#1	0.195	1.189		#1	0.024	0.054		#1	11.11	4.35		#1	20.12	24.38
#2	0.55	2.95		#2	7.6	10.2		#2	0.106	1.957		#2	0.021	0.13		#2	16.67	6.25		#2	17.06	19.87
#3	0.55	0.65		#3	7.1	9.6		#3	0.058	0.238		#3	0	0.025		#3	0	9.52		#3	8.42	16.66
#4	0.3	1.95		#4	9.9	4.55		#4	0.232	1.333		#4	0.018	0.067		#4	7.14	4.76		#4	11.79	14.8
#5	1	1.3		#5	7.9	8.1		#5	0.086	0.52		#5	0	0.02		#5	0	3.7		#5	16.05	13.68
#6	1.15	0.8		#6	8.65	7.45		#6	0.588	0.095		#6	0.088	0		#6	13.04	0		#6	16.79	13.4
#7	0.366667	0.966667		#7	7.267	7.133		#7	0.28	0.766		#7	0.06	0.043		#7	17.65	5.26		#7	10.76	12.11
Unpaired t test (GraphPad Prism 7.00)				Unpaired t test (GraphPad Prism 7.00)				Unpaired t test (GraphPad Prism 7.00)				Unpaired t test (GraphPad Prism 7.00)				Unpaired t test (GraphPad Prism 7.00)				Unpaired t test (GraphPad Prism 7.00)
Column B	Pax7KR			Column B	Pax7KR			Column B	Pax7KR			Column B	Pax7KR			Column B	Pax7KR			Column B	Pax7KR
vs.	vs.			vs.	vs.			vs.	vs.			vs.	vs.			vs.	vs.			vs.	vs.
Column A	Pax7WT			Column A	Pax7WT			Column A	Pax7WT			Column A	Pax7WT			Column A	Pax7WT			Column A	Pax7WT
Unpaired t test				Unpaired t test				Unpaired t test				Unpaired t test				Unpaired t test				Unpaired t test
P value	0.0368			P value	0.6661			P value	0.0276			P value	0.3825			P value	0.1511			P value	0.3994
P value summary	*			P value summary	ns			P value summary	*			P value summary	ns			P value summary	ns			P value summary	ns
Significantly different (P < 0.05)?	Yes			Significantly different (P < 0.05)?	No			Significantly different (P < 0.05)?	Yes			Significantly different (P < 0.05)?	No			Significantly different (P < 0.05)?	No			Significantly different (P < 0.05)?	No
One- or two-tailed P value?	Two-tailed			One- or two-tailed P value?	Two-tailed			One- or two-tailed P value?	Two-tailed			One- or two-tailed P value?	Two-tailed			One- or two-tailed P value?	Two-tailed			One- or two-tailed P value?	Two-tailed
t, df	t=2.349, df=12			t, df	t=0.4424, df=12			t, df	t=2.507, df=12			t, df	t=0.9066, df=12			t, df	t=1.533, df=12			t, df	t=0.8738, df=12
How big is the difference?				How big is the difference?				How big is the difference?				How big is the difference?				How big is the difference?				How big is the difference?
Mean of column A	0.6452			Mean of column A	8.331			Mean of column A	0.2207			Mean of column A	0.03014			Mean of column A	9.373			Mean of column A	14.43
Mean of column B	1.41			Mean of column B	7.962			Mean of column B	0.8711			Mean of column B	0.04843			Mean of column B	4.834			Mean of column B	16.41
Difference between means (B - A) ± SEM	0.7643 ± 0.3253			Difference between means (B - A) ± SEM	-0.3691 ± 0.8344			Difference between means (B - A) ± SEM	0.6504 ± 0.2595			Difference between means (B - A) ± SEM	0.01829 ± 0.02017			Difference between means (B - A) ± SEM	-4.539 ± 2.960			Difference between means (B - A) ± SEM	1.987 ± 2.274
95% confidence interval	0.05549 to 1.473			95% confidence interval	-2.187 to 1.449			95% confidence interval	0.08505 to 1.216			95% confidence interval	-0.02566 to 0.06223			95% confidence interval	-10.99 to 1.910			95% confidence interval	-2.968 to 6.942
R squared (eta squared)	0.3151			R squared (eta squared)	0.01605			R squared (eta squared)	0.3437			R squared (eta squared)	0.0641			R squared (eta squared)	0.1638			R squared (eta squared)	0.05983
F test to compare variances				F test to compare variances				F test to compare variances				F test to compare variances				F test to compare variances				F test to compare variances
F, DFn, Dfd	6.437, 6, 6			F, DFn, Dfd	2.484, 6, 6			F, DFn, Dfd	13.36, 6, 6			F, DFn, Dfd	1.701, 6, 6			F, DFn, Dfd	6.503, 6, 6			F, DFn, Dfd	1.088, 6, 6
P value	0.0393			P value	0.2927			P value	0.0061			P value	0.5346			P value	0.0384			P value	0.9215
P value summary	*			P value summary	ns			P value summary	**			P value summary	ns			P value summary	*			P value summary	ns
Significantly different (P < 0.05)?	Yes			Significantly different (P < 0.05)?	No			Significantly different (P < 0.05)?	Yes			Significantly different (P < 0.05)?	No			Significantly different (P < 0.05)?	Yes			Significantly different (P < 0.05)?	No
Data analyzed				Data analyzed				Data analyzed				Data analyzed				Data analyzed				Data analyzed
Sample size, column A	7			Sample size, column A	7			Sample size, column A	7			Sample size, column A	7			Sample size, column A	7			Sample size, column A	7
Sample size, column B	7			Sample size, column B	7			Sample size, column B	7			Sample size, column B	7			Sample size, column B	7			Sample size, column B	7

## Sheet: Supplementary Figure 3
Supplementary Figure 3e - PLA Pax7KR 15h				Supplementary Figure 3e - PLA Pax7KR 42h				Supplementary figure 3f - PLA Pax7KR 15h								Supplementary figure 3f - PLA Pax7KR 42h								Supplementary figure 3g - siMyst1								Supplementary figure 3g - siSirt2								Supplementary figure 3h - MG149 and AGK2
RAW DATA				RAW DATA				RAW DATA								RAW DATA								RAW DATA								RAW DATA								RAW DATA
									experiment a		experiment b		experiment c				experiment a		experiment b		experiment c				mouse a		mouse b		mouse c				mouse a		mouse b		mouse c				mouse a			mouse b			mouse c
Replicates	Pax7 WT	Pax7 KR		Replicates	Pax7 WT	Pax7 KR		Replicates	Pax7 WT	Pax7 KR	Pax7 WT	Pax7 KR	Pax7 WT	Pax7 KR		Replicates	Pax7 WT	Pax7 KR	Pax7 WT	Pax7 KR	Pax7 WT	Pax7 KR		Replicates	siCtrl	siMyst1	siCtrl	siMyst1	siCtrl	siMyst1		Replicates	siCtrl	siSirt2	siCtrl	siSirt2	siCtrl	siSirt2		Replicates	DMSO	AGK2	MG149	DMSO	AGK2	MG149	DMSO	AGK2	MG149
#1	37.5455	6.9545		#1	20.0588	24.0769		#1	35	5	56	10	39	3		#1	15	27	34	33	37	6		#1	32	1	20	30	99	1		#1	94	72	99	55	53	89		#1	40	77	38	83	68	44	50	131	23
#2	23.4737	3.6552		#2	38.2759	8.8462		#2	37	16	20	0	38	8		#2	11	49	25	0	50	12		#2	10	6	31	3	67	2		#2	30	55	67	70	52	121		#2	39	161	48	51	83	15	78	35	59
#3	48.4286	16.7273		#3	34.3	9.9286		#3	75	40	24	15	40	5		#3	19	20	21	4	22	14		#3	33	11	35	4	51	26		#3	34	34	51	68	69	75		#3	34	66	25	62	66	23	21	44	22
								#4	59	8	15	4	65	12		#4	17	7	60	1	27	18		#4	18	5	48	2	41	18		#4	37	45	41	41	6	83		#4	21	85	7	5	77	12	63	31	153
Unpaired t test (GraphPad Prism 7.00)				Unpaired t test (GraphPad Prism 7.00)				#5	48	1	21	0	48	26		#5	33	4	39	2	67	23		#5	14	11	50	9	63	35		#5	126	53	63	59	6	106		#5	123	84	7	3	68	26	47	106	54
								#6	27	0	30	0	9	63		#6	11	9	56	1	14	14		#6	25	1	66	32	13	25		#6	50	28	13	33	9	137		#6	110	50	42	40	65	8	111	39	22
Column B	Pax7KR			Column B	Pax7KR			#7	24	1	36	1	41	44		#7	32	25	30	12	16	2		#7	14	11	9	22	8	12		#7	47	63	8	42	5	93		#7	74	99	34	41	75	6	34	85	39
vs.	vs.			vs.	vs.			#8	20	0	15	3	60	7		#8	33	23	31	11	27	10		#8	59	14	20	31	25	14		#8	72	57	25	52	99	99		#8	88	76	34	57	141	51	42	38	38
Column A	Pax7WT			Column A	Pax7WT			#9	54	0	10	0	64	5		#9	44	22	21	13	43	0		#9	16	14	21	20	30	9		#9	42	50	30	67	50	88		#9	57	20	18	82	107	10	20	25	47
								#10	13	5	13	0	40	4		#10	2	5	35	9	40	1		#10	18	9	82	20	37	9		#10	14	71	37	126	46	102		#10	44	69	3	93	55	11	57	77	8
Unpaired t test				Unpaired t test				#11	21	5	12	0	19	7		#11	14	14	48	14		5		#11	20	17	49	26	64	24		#11	11	73	64	93	12	71		#11	87	55	25	58	130	25	64	54	43
P value	0.0291			P value	0.0882			#12		2	31	2	66			#12	25	13	11	18		6		#12	21	11	40	1	5	17		#12	47	52	5	85	20	88		#12	7	84	31	69	121	12	40	74	42
P value summary	*			P value summary	ns			#13		1	50	1	18			#13	15	48	30	2		13		#13	21	19	15	30	7	21		#13	17	58	7	26	14	81		#13	20	67	17	59	56	73	36	50	52
Significantly different (P < 0.05)?	Yes			Significantly different (P < 0.05)?	No			#14		1	4	5	131			#14	23	18	57	1		15		#14	29	4	27	1	68	45		#14	16	66	68	49	7	72		#14	30	75	32	92	67	68	36	49	0
One- or two-tailed P value?	Two-tailed			One- or two-tailed P value?	Two-tailed			#15		11	0	0				#15	25	32	29	0				#15	12	14	26	0	47	50		#15	4	39	47		40	78		#15	42	63	61	59	96	13	93	41	0
t, df	t=3.329, df=4			t, df	t=2.245, df=4			#16		0	18	3				#16	18	15	29	10				#16	15		12	3	28	43		#16	29	61	28		82	124		#16	49	52	25	34	53	16	52	30	19
								#17		2	12	5				#17	4	14	62	14				#17	16		23	45		1		#17	34	23			88	130		#17	20	15	20	45	38	5	48	17	37
How big is the difference?				How big is the difference?				#18		1	43	0				#18		2	20	0				#18	30		36	6		0		#18	34	34			83	17		#18	51	36	18	39	47	8	40	34	32
Mean of column A	36.48			Mean of column A	30.88			#19		0	36	17				#19		3	31	0				#19	60		0	40				#19	15	55			77	103		#19	40	76	25	52	36	12	70	47	24
Mean of column B	9.112			Mean of column B	14.28			#20		1		2				#20		3	30	2				#20	46		26	18				#20	8	63			115	125		#20	30	99	20	41	63	10	77	41	156
Difference between means (B - A) ± SEM	-27.37 ± 8.221			Difference between means (B - A) ± SEM	-16.59 ± 7.393			#21		30		0				#21		3	24	4				#21	27		10	45				#21	8	84			59	95		#21	21	57	24	33	54	21	86	15	127
95% confidence interval	-50.19 to -4.546			95% confidence interval	-37.12 to 3.932			#22		23		6				#22		1	30	12				#22			16	49				#22	11	15			61	64		#22	44	67	54	35	20	13	29	27	60
R squared (eta squared)	0.7348			R squared (eta squared)	0.5574			#23				13				#23		15	47	21				#23			23	65				#23	15	56			153	81		#23	34	45	43	0	73	7	9	18	72
								#24				13				#24		23	63	41				#24			30	0				#24	37	47			100	121		#24	17	107	23	0	46	8	10	26	68
F test to compare variances				F test to compare variances				#25				1				#25		39	81	4				#25			134	21				#25	17				89	55		#25	37	51	9	41	37	16	95	28	50
F, DFn, Dfd	3.387, 2, 2			F, DFn, Dfd	1.270, 2, 2			#26				0				#26		37	25	1				#26			66	5				#26	13				84	52		#26	73	57	11	30	50	8	69	37	55
P value	0.4559			P value	0.8809			#27				0				#27		36	20					#27			40	10				#27	5				89	59		#27	64	48	15	47	18	0	47	28	57
P value summary	ns			P value summary	ns			#28				3				#28		20	60					#28			35	12				#28	8				73	72		#28	73	51	33	42	48	13	53	56
Significantly different (P < 0.05)?	No			Significantly different (P < 0.05)?	No			#29				2				#29		36	61					#29			46					#29	12				57	91		#29	69	66	30	37			39
																#30		58						#30			38					#30	6				41	65		#30	13	59	34	11			39
Data analyzed				Data analyzed												#31		67						#31			41					#31	22				22	105		#31	12	48	42	63
Sample size, column A	3			Sample size, column A	3											#32		13						#32			39					#32	18				95	35		#32	4	63	41	23
Sample size, column B	3			Sample size, column B	3											#33		40														#33	10				22	48		#33	2	41	28	6
																#34		62														#34	4				44	77		#34	21	28	38	24
																#35		20														#35	15					71		#35	22		9	55
																#36		14														#36	9					78		#36	18		7	65
																#37		57														#37						71		#37	23		6	13
																#38		21														#38						94		#38			4	25
																#39		24														#39						118		#39			11	18
																																								#40			20	14
																																								#41			11
																																								#42			10
																																								#43			20
																																								#44			34
																																								#45			8
																																								#46			23
																																								#47			25
																																								#48			18
																																								#49			11
																																								#50			29
																																								#51			10
																																								#52			15

## Sheet: Supplementary Figure 4
Supplementary Figure 4a - Number asymmetric divisions										Supplementary Figure 4b - Number symmetric divisions										Supplementary Figure 4c - Number committed divisions
RAW DATA										RAW DATA										RAW DATA
Replicates	siCtrl	siSirt2	siMyst1							Replicates	siCtrl	siSirt2	siMyst1							Replicates	siCtrl	siSirt2	siMyst1
#1	0.0513	0.1111	0.0213							#1	0.1795	0.2222	0.3404							#1	4.4359	3.5556	1.3404
#2	0.0313	0.0488	0							#2	0.125	0.0244	0.1163							#2	5.2813	4.4634	1.4651
#3	0.0217	0.0909	0.05							#3	0.0435	0.0303	0.125							#3	2.6304	3.5455	2.45
#4	0.0227	0.1628	0							#4	0.0682	0.5349	0.125							#4	2.3636	2.2791	3.025
#5	0.0444	0.075	0							#5	0.0889	0.1	0.0238							#5	2.8889	2.95	1.3095
#6	0	0.075	0							#6	0.0278	0.05	0.05							#6	4.9444	5.15	1.7
#7	0	0.025	0							#7	0.025	0	0.175							#7	1.55	2.4	1.225
#8	0.0222	0.075	0							#8	0.1333	0.15	0.0488							#8	1.7778	1.875	0.9512
1way ANOVA, multiple comparisons (GraphPad Prism 7.00)										1way ANOVA, multiple comparisons (GraphPad Prism 7.00)										1way ANOVA, multiple comparisons (GraphPad Prism 7.00)
Number of families	1									Number of families	1									Number of families	1
Number of comparisons per family	3									Number of comparisons per family	3									Number of comparisons per family	3
Alpha	0.05									Alpha	0.05									Alpha	0.05
Uncorrected Fisher's LSD	Mean Diff.	95.00% CI of diff.	Below threshold?	Summary	Individual P Value					Uncorrected Fisher's LSD	Mean Diff.	95.00% CI of diff.	Below threshold?	Summary	Individual P Value					Uncorrected Fisher's LSD	Mean Diff.	95.00% CI of diff.	Below threshold?	Summary	Individual P Value
siCtr vs. siSirt2	-0.05875	-0.09138 to -0.02612	Yes	**	0.0038	A-B				siCtr vs. siSirt2	-0.05258	-0.1971 to 0.09200	No	ns	0.4183	A-B				siCtr vs. siSirt2	-0.04329	-0.5953 to 0.5087	No	ns	0.8581	A-B
siCtr vs. siMyst1	0.01529	-0.004167 to 0.03474	No	ns	0.1055	A-C				siCtr vs. siMyst1	-0.03914	-0.1152 to 0.03693	No	ns	0.2632	A-C				siCtr vs. siMyst1	1.551	0.1667 to 2.935	Yes	*	0.033	A-C
siSirt2 vs. siMyst1	0.07404	0.03904 to 0.1090	Yes	**	0.0016	B-C				siSirt2 vs. siMyst1	0.01344	-0.1428 to 0.1697	No	ns	0.8447	B-C				siSirt2 vs. siMyst1	1.594	0.4925 to 2.696	Yes	*	0.0111	B-C
Test details	Mean 1	Mean 2	Mean Diff.	SE of diff.	n1	n2	t	DF		Test details	Mean 1	Mean 2	Mean Diff.	SE of diff.	n1	n2	t	DF		Test details	Mean 1	Mean 2	Mean Diff.	SE of diff.	n1	n2	t	DF
siCtr vs. siSirt2	0.0242	0.08295	-0.05875	0.0138	8	8	4.258	7		siCtr vs. siSirt2	0.0864	0.139	-0.05258	0.06114	8	8	0.8599	7		siCtr vs. siSirt2	3.234	3.277	-0.04329	0.2334	8	8	0.1854	7
siCtr vs. siMyst1	0.0242	0.008913	0.01529	0.008227	8	8	1.858	7		siCtr vs. siMyst1	0.0864	0.1255	-0.03914	0.03217	8	8	1.217	7		siCtr vs. siMyst1	3.234	1.683	1.551	0.5853	8	8	2.649	7
siSirt2 vs. siMyst1	0.08295	0.008913	0.07404	0.0148	8	8	5.002	7		siSirt2 vs. siMyst1	0.139	0.1255	0.01344	0.06609	8	8	0.2033	7		siSirt2 vs. siMyst1	3.277	1.683	1.594	0.4659	8	8	3.422	7

## Sheet: Supplementary Figure 5
Supplementary Figure 5a - Relative muscle weight, uninjured				Supplementary Figure 5b - Number of myofibers, uninjured				Supplementary Figure 5c - Fiber typing, uninjured												Supplementary Figure 5d - Fiber feret distribution, number of fibers, uninjured										Supplementary Figure 5e - Fiber feret distribution, proportion of fibers, uninjured											Supplementary Figure 5f - Fiber feret distribution, number of fibers, aged mice
RAW DATA				RAW DATA				RAW DATA												RAW DATA										RAW DATA											RAW DATA
									Type IIa					Type IIb							Pax7WT			Pax7 KR							Pax7WT			Pax7 KR								Pax7WT				Pax7 KR
Replicates	Pax7 WT	Pax7 KR		Replicates	Pax7 WT	Pax7 KR		Replicates	#1	#2	#3	#4	#5	#1	#2	#3	#4	#5		Replicates	#1	#2	#3	#1	#2	#3	#4			Replicates	#1	#2	#3	#1	#2	#3	#4				Replicates	#1	#2	#3	#4	#1	#2	#3	#4
#1	0.00214851	0.00212121		#1	2685	2988		Pax7WT	746	430	902	946	519	1268	1656	1232	1362	672		0-6	0	0	0	0	0	0	0			0-6	0	0	0	0	0	0	0				0-6	0	0	0	0	0	0	0	0
#2	0.00191866	0.00189474		#2	2837	3132		Pax7KR	1160	493	1187	1235	764	1270	958	1557	1539	918		6-12	16	25	25	19	15	16	12			6-12	0.6	0.88	0.81	0.64	0.48	0.45	0.37				6-12	21	19	1	9	25	21	18	14
#3	0.00197343	0.00187418		#3	3068	3522														12-18	45	30	42	38	14	24	42			12-18	1.68	1.06	1.37	1.27	0.45	0.68	1.29				12-18	248	226	40	205	176	350	316	108
#4	0.00175127	0.00183299		#4		3268		2way ANOVA, multiple comparisons (GraphPad Prism 7.00)												18-24	55	20	27	39	73	56	177			18-24	2.05	0.7	0.88	1.31	2.33	1.59	5.42				18-24	332	409	137	429	305	578	519	230
#5	0.00189834	0.00185459																		24-30	171	77	90	161	336	231	373			24-30	6.37	2.71	2.93	5.39	10.73	6.56	11.41				24-30	397	457	226	499	405	718	628	348
#6	0.00187744	0.00195501		Unpaired t test (GraphPad Prism 7.00)				Number of families	1											30-36	386	189	248	370	579	496	491			30-36	14.38	6.66	8.08	12.38	18.49	14.08	15.02				30-36	468	530	405	514	430	698	775	436
#7		0.00181299						Number of comparisons per family	6											36-42	425	313	350	440	520	694	568			36-42	15.83	11.03	11.41	14.73	16.6	19.7	17.38				36-42	458	607	524	549	471	756	645	462
				Column B	Pax7KR			Alpha	0.05											42-48	442	391	445	445	493	614	544			42-48	16.46	13.78	14.5	14.89	15.74	17.43	16.65				42-48	450	543	587	532	431	578	476	410
Normalized to total body weight				vs.	vs.															48-54	384	420	424	455	447	585	486			48-54	14.3	14.8	13.82	15.23	14.27	16.61	14.87				48-54	347	357	461	435	378	373	313	271
				Column A	Pax7WT			Uncorrected Fisher's LSD	Mean Diff.	95.00% CI of diff.	Below threshold?	Summary	Individual P Value							54-60	343	441	452	397	339	417	282			54-60	12.77	15.54	14.73	13.29	10.82	11.84	8.63				54-60	315	178	327	302	218	200	140	123
Unpaired t test (GraphPad Prism 7.00)																				60-66	237	437	434	305	196	254	200			60-66	8.83	15.4	14.15	10.21	6.26	7.21	6.12				60-66	200	112	202	177	130	95	58	48
				Unpaired t test				Pax7WT:IIA vs. Pax7WT:IIB	-529.4	-942.3 to -116.5	Yes	*	0.0152							66-72	112	279	277	188	80	93	69			66-72	4.17	9.83	9.03	6.29	2.55	2.64	2.11				66-72	104	42	79	85	49	27	16	16
Column B	Pax7KR			P value	0.0765			Pax7WT:IIA vs. Pax7KR:IIA	-259.2	-672.1 to 153.7	No	ns	0.2019							72-78	52	144	160	85	28	32	20			72-78	1.94	5.08	5.22	2.84	0.89	0.91	0.61				72-78	52	17	35	21	22	4	8	5
vs.	vs.			P value summary	ns			Pax7WT:IIA vs. Pax7KR:IIB	-539.8	-952.7 to -126.9	Yes	*	0.0136							78-84	14	57	70	35	11	7	4			78-84	0.52	2.01	2.28	1.17	0.35	0.2	0.12				78-84	18	1	9	6	7	3	2	2
Column A	Pax7WT			Significantly different (P < 0.05)?	No			Pax7WT:IIB vs. Pax7KR:IIA	270.2	-142.7 to 683.1	No	ns	0.1843							84-90	3	9	18	9	1	2	0			84-90	0.11	0.32	0.59	0.3	0.03	0.06	0				84-90	7	1	2	2	0	0	0	0
				One- or two-tailed P value?	Two-tailed			Pax7WT:IIB vs. Pax7KR:IIB	-10.4	-423.3 to 402.5	No	ns	0.9581							90-96	0	4	5	1	0	1	0			90-96	0	0.14	0.16	0.03	0	0.03	0				90-96	3	0	0	0	0	0	0	0
Unpaired t test				t, df	t=2.227, df=5			Pax7KR:IIA vs. Pax7KR:IIB	-280.6	-693.5 to 132.3	No	ns	0.1689							96-102	0	1	0	0	0	0	0			96-102	0	0.04	0	0	0	0	0				96-102	0	0	1	0	0	0	0	0
P value	0.7495																			102-108	0	0	1	1	0	0	0			102-108	0	0	0.03	0.03	0	0	0				102-108	0	0	0	0	0	0	0	0
P value summary	ns			How big is the difference?
Significantly different (P < 0.05)?	No			Mean of column A	2863			Test details	Mean 1	Mean 2	Mean Diff.	SE of diff.	N1	N2	t	DF				Multiple unpaired t tests (GraphPad Prism 7.00)										Multiple unpaired t tests (GraphPad Prism 7.00)											Multiple unpaired t tests (GraphPad Prism 7.00)
One- or two-tailed P value?	Two-tailed			Mean of column B	3228
t, df	t=0.3275, df=11			Difference between means (B - A) ± SEM	364.2 ± 163.5			Pax7WT:IIA vs. Pax7WT:IIB	708.6	1238	-529.4	194.8	5	5	2.718	16					Below threshold?	P value	Mean of Pax7WT	Mean of Pax7KR	Difference	SE of difference	t ratio	df			Below threshold?	P value	Mean of Pax7WT	Mean of Pax7KR	Difference	SE of difference	t ratio	df				Below threshold?	P value	Mean of Pax7WT	Mean of Pax7KR	Difference	SE of difference	t ratio	df
				95% confidence interval	-56.22 to 784.6			Pax7WT:IIA vs. Pax7KR:IIA	708.6	967.8	-259.2	194.8	5	5	1.331	16				0-6			0	0	0	0				0-6			0	0	0	0					0-6			0	0	0	0
How big is the difference?				R squared (eta squared)	0.4979			Pax7WT:IIA vs. Pax7KR:IIB	708.6	1248	-539.8	194.8	5	5	2.772	16				6-12	No	0.0852043	22	15.5	6.5	3.036	2.141	5		6-12	Yes	0.0352504	0.7633	0.485	0.2783	0.09719	2.864	5			6-12	No	0.345882	12.5	17.6	-5.1	5.047	1.011	7
Mean of column A	0.001928							Pax7WT:IIB vs. Pax7KR:IIA	1238	967.8	270.2	194.8	5	5	1.387	16				12-18	No	0.31652	39	29.5	9.5	8.539	1.113	5		12-18	No	0.185773	1.37	0.9225	0.4475	0.2918	1.533	5			12-18	No	0.578351	179.8	219.6	-39.85	68.38	0.5827	7
Mean of column B	0.001907			F test to compare variances				Pax7WT:IIB vs. Pax7KR:IIB	1238	1248	-10.4	194.8	5	5	0.0534	16				18-24	No	0.225407	34	86.25	-52.25	37.8	1.382	5		18-24	No	0.270128	1.21	2.663	-1.453	1.172	1.24	5			18-24	No	0.503727	326.8	393.8	-67.05	95.14	0.7048	7
Difference between means (B - A) ± SEM	-2.141e-005 ± 6.538e-005			F, DFn, Dfd	1.388, 3, 2			Pax7KR:IIA vs. Pax7KR:IIB	967.8	1248	-280.6	194.8	5	5	1.441	16				24-30	Yes	0.0480886	112.7	275.3	-162.6	62.47	2.603	5		24-30	No	0.0764654	4.003	8.523	-4.519	2.029	2.227	5			24-30	No	0.32967	394.8	498	-103.3	98.56	1.048	7
95% confidence interval	-0.0001653 to 0.0001225			P value	0.8896															30-36	Yes	0.0310844	274.3	484	-209.7	70.55	2.972	5		30-36	No	0.0883301	9.707	14.99	-5.286	2.502	2.113	5			30-36	No	0.28607	479.3	574.8	-95.55	82.74	1.155	7
R squared (eta squared)	0.009655			P value summary	ns															36-42	Yes	0.0376818	362.7	555.5	-192.8	68.7	2.807	5		36-42	No	0.05786	12.76	17.1	-4.346	1.773	2.451	5			36-42	No	0.418656	534.5	594	-59.5	69.25	0.8592	7
				Significantly different (P < 0.05)?	No															42-48	No	0.0825434	426	524	-98	45.24	2.166	5		42-48	No	0.234167	14.91	16.18	-1.264	0.9347	1.352	5			42-48	No	0.681987	528	504.8	23.2	54.29	0.4273	7
F test to compare variances																				48-54	No	0.0841182	409.3	493.3	-83.92	39.01	2.151	5		48-54	No	0.198372	14.31	15.25	-0.9383	0.633	1.482	5			48-54	No	0.610929	400	371.2	28.8	54.1	0.5324	7
F, DFn, Dfd	1.542, 5, 6			Data analyzed																54-60	No	0.301698	412	358.8	53.25	46.25	1.151	5		54-60	No	0.0635273	14.35	11.15	3.202	1.348	2.375	5			54-60	No	0.1198	280.5	196.8	83.7	47.25	1.771	7
P value	0.6091			Sample size, column A	3															60-66	No	0.0936458	369.3	238.8	130.6	63.19	2.067	5		60-66	Yes	0.0461641	12.79	7.45	5.343	2.027	2.637	5			60-66	Yes	0.014891	172.8	89.6	83.15	25.92	3.208	7
P value summary	ns			Sample size, column B	4															66-72	No	0.0967942	222.7	107.5	115.2	56.44	2.041	5		66-72	No	0.0711619	7.677	3.398	4.279	1.873	2.284	5			66-72	Yes	0.0123705	77.5	30.8	46.7	13.97	3.343	7
Significantly different (P < 0.05)?	No																			72-78	No	0.0667871	118.7	41.25	77.42	33.15	2.335	5		72-78	No	0.0508765	4.08	1.313	2.768	1.083	2.556	5			72-78	Yes	0.0319153	31.25	10.2	21.05	7.879	2.672	7
																				78-84	No	0.102981	47	14.25	32.75	16.44	1.992	5		78-84	No	0.0876583	1.603	0.46	1.143	0.5397	2.119	5			78-84	No	0.154786	8.5	3.2	5.3	3.323	1.595	7
Data analyzed																				84-90	No	0.170428	10	3	7	4.374	1.6	5		84-90	No	0.147859	0.34	0.0975	0.2425	0.1418	1.711	5			84-90	Yes	0.0396581	3	0	3	1.189	2.523	7
Sample size, column A	6																			90-96	No	0.117387	3	0.5	2.5	1.323	1.89	5		90-96	No	0.107117	0.1	0.015	0.085	0.04334	1.961	5			90-96	No	0.292352	0.75	0	0.75	0.6587	1.139	7
Sample size, column B	7																			96-102	No	0.285591	0.3333	0	0.3333	0.2789	1.195	5		96-102	No	0.285591	0.01333	0	0.01333	0.01116	1.195	5			96-102	No	0.292352	0.25	0	0.25	0.2196	1.139	7
																				102-108	No	0.845671	0.3333	0.25	0.08333	0.4065	0.205	5		102-108	No	0.845671	0.01	0.0075	0.0025	0.0122	0.205	5			102-108			0	0	0	0
																																									108-114			0	0	0	0
																																									114-120			0	0	0	0
[truncated: 39 more columns]

[truncated: 4 more sheets: Supplementary Figure 6, Supplementary Figure 7, Supplementary Figure 8, Supplementary Figure 9]
